# Supplementary material for: A Pilot Evaluation of WELLfed, a Community-Based Adult Education Intervention
Source: Int J Environ Res Public Health. 2025 Mar 30;22(4):526. doi: 10.3390/ijerph22040526 (PMC12027199; doi:10.3390/ijerph22040526)
Supplement: Supplementary file 1 [file ijerph-22-00526-s001.zip]

Archive with 1 entries (1 files):
- ijerph-3495533-supplementary.pdf
